# Supplementary material for: Exploring the Isomeric Precursors of Olive Oil Major Secoiridoids: An Insight into Olive Leaves and Drupes by Liquid-Chromatography and Fourier-Transform Tandem Mass Spectrometry
Source: Foods. 2021 Aug 31;10(9):2050. doi: 10.3390/foods10092050 (PMC8470314; doi:10.3390/foods10092050)
Supplement: Supplementary file 1 [file foods-10-02050-s001.zip]

Archive with 1 entries (1 files):
- foods-1348092-supplementary.pdf
